# Supplementary material for: Global Research Trends, Hotspots, Impacts, and Emergence of Artificial Intelligence and Machine Learning in Health and Medicine: A 25-Year Bibliometric Analysis
Source: Healthcare (Basel). 2025 Apr 13;13(8):892. doi: 10.3390/healthcare13080892 (PMC12026717; doi:10.3390/healthcare13080892)
Supplement: Supplementary file 1 [file healthcare-13-00892-s001.zip]

Archive with 1 entries (1 files):
- healthcare-3535848-supplementary.pdf
